# Supplementary material for: Secreted Giardia intestinalis cysteine proteases disrupt intestinal epithelial cell junctional complexes and degrade chemokines
Source: Virulence. 2018 May 4;9(1):879–94. doi: 10.1080/21505594.2018.1451284 (PMC5955458; doi:10.1080/21505594.2018.1451284)
Supplement: 1451284_supp.zip [file kvir-09-01-1451284-s001.zip]

Archive with 20 entries (19 files):
- 1451284_supp/
- 1451284_supp/2017VIRULENCE0277R2-s02.docx
- 1451284_supp/2017VIRULENCE0277R2-s03.docx
- 1451284_supp/2017VIRULENCE0277R2-s04.docx
- 1451284_supp/2017VIRULENCE0277R2-s05.docx
- 1451284_supp/2017VIRULENCE0277R2-s06.docx
- 1451284_supp/2017VIRULENCE0277R2-s07.docx
- 1451284_supp/2017VIRULENCE0277R2-s08.docx
- 1451284_supp/2017VIRULENCE0277R2-s09.docx
- 1451284_supp/2017VIRULENCE0277R2-s10.docx
- 1451284_supp/2017VIRULENCE0277R2-s11.docx
- 1451284_supp/2017VIRULENCE0277R2-s12.docx
- 1451284_supp/2017VIRULENCE0277R2-s13.docx
- 1451284_supp/2017VIRULENCE0277R2-s14.docx
- 1451284_supp/2017VIRULENCE0277R2-s15.xlsx
- 1451284_supp/2017VIRULENCE0277R2-s16.xls
- 1451284_supp/2017VIRULENCE0277R2-s17.docx
- 1451284_supp/2017VIRULENCE0277R2-s18.docx
- 1451284_supp/2017VIRULENCE0277R2-s19.docx
- 1451284_supp/2017VIRULENCE0277R2-s20.docx
