# Supplementary material for: Secreted Giardia intestinalis cysteine proteases disrupt intestinal epithelial cell junctional complexes and degrade chemokines
Source: Virulence. 2018 May 4;9(1):879–94. doi: 10.1080/21505594.2018.1451284 (PMC5955458; doi:10.1080/21505594.2018.1451284)
Supplement: 1451284_supp.zip [file kvir-09-01-1451284-s001.zip › 1451284_supp/2017VIRULENCE0277R2-s15.xlsx]

## Sheet: Sheet1
Column1	Column2	Column3	Column4	Column5	Column6	Column7	Column8	Column9	Column10	Column11	Column12	Column13	Column14	Column15	Column16	Column17	Column18	Column19	Column20	Column21	Column22	Column23	Column24	Column25	Column26	Column27	Column28	Column29	Column30	Column31	Column32	Column33	Column34	Column35	Column36	Column37	Column38	Column39	Column40	Column41	Column42	Column43	Column44	Column45	Column46	Column47	Column48	Column49	Column50
Accession	Description	ΣCoverage	Σ# Proteins	Σ# Unique Peptides	Σ# Peptides	Σ# PSMs	Score A2	Coverage A2	# Peptides A2	# PSM A2	Score B2	Coverage B2	# Peptides B2	# PSM B2	# AAs	MW [kDa]	calc. pI
O43895	Xaa-Pro aminopeptidase 2 OS=Homo sapiens GN=XPNPEP2 PE=2 SV=3 - [XPP2_HUMAN]	40.21	1	20	20	284	442.209	34.12	17	92	886.073	40.21	19	192	674	75.5768	6.03662
P07339	Cathepsin D OS=Homo sapiens GN=CTSD PE=1 SV=1 - [CATD_HUMAN]	37.62	1	14	14	273	298.525	37.62	9	72	849.021	37.62	14	201	412	44.5236	6.53662
P07711	Cathepsin L1 OS=Homo sapiens GN=CTSL PE=1 SV=2 - [CATL1_HUMAN]	62.76	1	13	13	184	141.421	48.05	10	42	477.346	62.76	13	142	333	37.5397	5.45264
O14773	Tripeptidyl-peptidase 1 OS=Homo sapiens GN=TPP1 PE=1 SV=2 - [TPP1_HUMAN]	41.21	1	12	12	74	51.5653	20.25	5	11	314.248	41.21	12	63	563	61.2096	6.48096
P15144	Aminopeptidase N OS=Homo sapiens GN=ANPEP PE=1 SV=4 - [AMPN_HUMAN]	22.34	1	11	11	70	45.7334	13.96	5	13	256.122	22.34	11	57	967	109.471	5.47803
P53634	Dipeptidyl peptidase 1 OS=Homo sapiens GN=CTSC PE=1 SV=2 - [CATC_HUMAN]	45.14	1	13	13	71	68.8123	21.81	7	20	232.066	45.14	12	51	463	51.8203	6.99072
P07858	Cathepsin B OS=Homo sapiens GN=CTSB PE=1 SV=3 - [CATB_HUMAN]	26.25	1	6	6	33					152.249	26.25	6	33	339	37.7968	6.30322
P12955	Xaa-Pro dipeptidase OS=Homo sapiens GN=PEPD PE=1 SV=3 - [PEPD_HUMAN]	22.11	1	6	6	43	79.1074	17.44	4	16	132.411	21.7	5	27	493	54.5129	5.99854
Q9H4A4	Aminopeptidase B OS=Homo sapiens GN=RNPEP PE=1 SV=2 - [AMPB_HUMAN]	21.23	1	9	9	45	39.9364	16.62	7	13	131.818	21.23	9	32	650	72.5495	5.74463
P27487	Dipeptidyl peptidase 4 OS=Homo sapiens GN=DPP4 PE=1 SV=2 - [DPP4_HUMAN]	13.05	1	7	7	47	53.9234	8.62	4	16	114.019	13.05	7	31	766	88.2225	6.03662
P48052	Carboxypeptidase A2 OS=Homo sapiens GN=CPA2 PE=1 SV=3 - [CBPA2_HUMAN]	33.65	1	7	7	24	7.76137	10.98	2	2	99.8058	33.65	7	22	419	47.0006	6.03662
Q9UBR2	Cathepsin Z OS=Homo sapiens GN=CTSZ PE=1 SV=1 - [CATZ_HUMAN]	28.38	1	7	7	52	106.465	21.12	5	25	98.4032	28.38	6	27	303	33.8462	7.10791
GL50803_14019	organism=Giardia_Assemblage_A_isolate_WB | product=Cathepsin B precursor | location=GLCHR04:2314740-2315642(-) | length=300 | sequence_SO=chromosome | SO=protein_coding	54.33	1	10	12	357	477.174	40.33	9	129	868.783	54.33	12	228	300	33.0347	5.2876
GL50803_15574	organism=Giardia_Assemblage_A_isolate_WB | product=Alanyl dipeptidyl peptidase | location=GLCHR04:74908-77097(+) | length=729 | sequence_SO=chromosome | SO=protein_coding	48.83	1	20	20	205	327.221	40.88	17	84	567.141	48.83	20	121	729	82.7266	5.43994
GL50803_16779	organism=Giardia_Assemblage_A_isolate_WB | product=Cathepsin B precursor | location=GLCHR04:2538164-2539060(+) | length=298 | sequence_SO=chromosome | SO=protein_coding	62.42	1	6	8	139	220.703	35.91	6	56	375.89	62.42	8	83	298	32.7397	5.19873
GL50803_16160	organism=Giardia_Assemblage_A_isolate_WB | product=Cathepsin B precursor | location=GLCHR03:1690200-1691282(-) | length=360 | sequence_SO=chromosome | SO=protein_coding	45.28	1	10	11	152	371.648	45.28	11	74	375.327	36.39	7	78	360	39.1731	6.01123
GL50803_17327	organism=Giardia_Assemblage_A_isolate_WB | product=Xaa-Pro dipeptidase | location=GLCHR01:731223-732557(+) | length=444 | sequence_SO=chromosome | SO=protein_coding	45.05	1	10	10	103	179.819	26.13	7	47	243.928	45.05	10	56	444	49.6406	5.42725
GL50803_16468	organism=Giardia_Assemblage_A_isolate_WB | product=Cathepsin B precursor | location=GLCHR05:2338598-2339515(+) | length=305 | sequence_SO=chromosome | SO=protein_coding	49.18	1	6	6	47	95.852	49.18	5	21	130.788	42.3	5	26	305	33.9293	5.74463
GL50803_6148	organism=Giardia_Assemblage_A_isolate_WB | product=Alanyl dipeptidyl peptidase | location=GLCHR01:375374-377659(+) | length=761 | sequence_SO=chromosome | SO=protein_coding	34.17	1	11	11	54	80.7596	17.87	6	21	127.376	28.25	8	33	761	87.5926	5.05908
GL50803_10217	organism=Giardia_Assemblage_A_isolate_WB | product=Cathepsin B precursor | location=GLCHR01:909552-910463(-) | length=303 | sequence_SO=chromosome | SO=protein_coding	11.22	1	2	3	39	61.98	11.22	3	18	73.3228	10.23	2	21	303	33.4563	5.08447
GL50803_3822	organism=Giardia_Assemblage_A_isolate_WB | product=Dipeptidyl-peptidase III | location=GLCHR01:170598-172682(+) | length=694 | sequence_SO=chromosome | SO=protein_coding	16.57	1	5	5	11					27.1621	16.57	5	11	694	77.8048	6.03662
GL50803_17516	organism=Giardia_Assemblage_A_isolate_WB | product=Cathepsin B precursor | location=GLCHR01:1414271-1415197(+) | length=308 | sequence_SO=chromosome | SO=protein_coding	17.21	1	2	2	5	7.07885	17.21	2	2	11.6844	17.21	2	3	308	34.6589	4.98291
GL50581_1499	organism=Giardia_Assemblage_B_isolate_GS | product=Alanyl dipeptidyl peptidase | location=ACGJ01002162:18153-20294(-) | length=713 | sequence_SO=contig | SO=protein_coding	55.12	1	27	27	445	897.312	55.12	25	224	794.303	49.23	22	221	713	80.3873	5.2749
GL50581_78	organism=Giardia_Assemblage_B_isolate_GS | product=Cathepsin B precursor | location=ACGJ01000111:27042-27938(+) | length=298 | sequence_SO=contig | SO=protein_coding	65.44	1	11	12	265	708.317	54.7	11	169	362.376	58.72	9	96	298	32.7577	5.12256
GL50581_2060	organism=Giardia_Assemblage_B_isolate_GS | product=Alanyl dipeptidyl peptidase | location=ACGJ01002264:13759-16044(+) | length=761 | sequence_SO=contig | SO=protein_coding	38.76	1	16	16	148	327.433	38.76	16	91	199.64	28.65	12	57	761	86.7952	4.94482
GL50581_2946	organism=Giardia_Assemblage_B_isolate_GS | product=Cathepsin B precursor | location=ACGJ01002460:1624-2514(-) | length=296 | sequence_SO=contig | SO=protein_coding	57.77	1	10	11	87	219.488	48.31	10	53	117.243	41.89	7	34	296	32.1255	5.18604
GL50581_4331	organism=Giardia_Assemblage_B_isolate_GS | product=Cathepsin L precursor | location=ACGJ01002925:101778-103505(-) | length=575 | sequence_SO=contig | SO=protein_coding	19.65	1	11	11	42	134.976	19.65	11	35	19.6504	7.13	4	7	575	64.6041	5.13525
GL50581_438	organism=Giardia_Assemblage_B_isolate_GS | product=Cathepsin B precursor | location=ACGJ01000614:50878-51795(-) | length=305 | sequence_SO=contig | SO=protein_coding	38.69	1	6	6	45	110.346	38.69	6	26	78.9885	13.77	2	19	305	34.0443	5.35107
GL50581_2704	organism=Giardia_Assemblage_B_isolate_GS | product=Thymus-specific serine protease precursor | location=ACGJ01002376:415-1980(-) | length=521 | sequence_SO=contig | SO=protein_coding	32.05	1	11	11	31	97.16	32.05	11	27	8.97	6.53	2	4	521	58.2	5.71
GL50581_2036	organism=Giardia_Assemblage_B_isolate_GS | product=Cathepsin B precursor | location=ACGJ01002261:260-1180(+) | length=306 | sequence_SO=contig | SO=protein_coding	22.55	1	3	3	44	82.9082	22.55	3	21	110.777	22.55	3	23	306	33.0055	4.60205
	Sequence	# PSMs	# Proteins	# Protein Groups	Protein Group Accessions	Modifications	MH+ [Da]	A2	XCorr A2	B2	XCorr B2	# Missed Cleavages
	HVYGSQISSHAVEIIGYGAADDEDSTPYWIVK	8	1	1	GL50581_2036		3507.67	High	8.02185	High	8.05342	0
	HVYGSQISSHAVEIIGYGAADDEDSTPYWIVK	4	1	1	GL50581_2036	Q6(Deamidated)	3508.67	High	5.23582	High	3.8092	0
	NSLGSGWGEEGYFNIVR	19	1	1	GL50581_2036		1884.89	High	5.22233	High	6.1246	0
	GSNECDIESAVYSGLFLSSE	7	1	1	GL50581_2036	C5(Carbamidomethyl)	2163.94	High	3.95273	High	4.93933	0
	NSLGSGWGEEGYFNIVR	6	1	1	GL50581_2036	N1(Deamidated)	1885.87	High	3.15434	High	4.19144	0
GL50581_4332	organism=Giardia_Assemblage_B_isolate_GS | product=Cathepsin L precursor | location=ACGJ01002925:103569-105200(-) | length=543 | sequence_SO=contig | SO=protein_coding	25.97	1	11	11	32	80.4426	25.97	11	23	46.2394	4.6	2	9	543	61.8947	5.021
GL50581_159	organism=Giardia_Assemblage_B_isolate_GS | product=Cathepsin B precursor | location=ACGJ01000208:2313-3224(-) | length=303 | sequence_SO=contig | SO=protein_coding	10.23	2	1	2	5	16.9793	10.23	2	5					303	33.2189	5.13525
GL50581_4460	organism=Giardia_Assemblage_B_isolate_GS | product=Xaa-Pro dipeptidase | location=ACGJ01002928:102774-104108(+) | length=444 | sequence_SO=contig | SO=protein_coding	12.16	1	3	3	5	16.0237	12.16	3	5					444	49.7976	5.30029
	Data from Maayeh et al., 2017, PLoS Neglected Tropical Diseases , In press.
[truncated: 5,000 more columns]
