# Supplementary material for: Secreted Giardia intestinalis cysteine proteases disrupt intestinal epithelial cell junctional complexes and degrade chemokines
Source: Virulence. 2018 May 4;9(1):879–94. doi: 10.1080/21505594.2018.1451284 (PMC5955458; doi:10.1080/21505594.2018.1451284)
Supplement: 1451284_supp.zip [file kvir-09-01-1451284-s001.zip › 1451284_supp/2017VIRULENCE0277R2-s16.xls]

## Sheet: Sheet1
Accession	Description	Score	Coverage	# Proteins	# Unique Peptides	# Peptides	# PSMs	# AAs	MW [kDa]	calc. pI
											MH+ [Da]	ΔM [ppm]	RT [min]	# Missed Cleavages
											1532.81	-0.551602	48.4971	0
GL50803_40591	organism=Giardia_Assemblage_A_isolate_WB | product=Variant-Specific Surface Protein 43 (VSP-43) | location=GLCHR04:318629-319582(-) | length=317 | sequence_SO=chromosome | SO=protein_coding	17.5699	19.24	6	3	3	5	317	32.0001	5.50342
GL50803_10311	organism=Giardia_Assemblage_A_isolate_WB | product=Ornithine carbamoyltransferase | location=GLCHR03:1022938-1023921(+) | length=327 | sequence_SO=chromosome | SO=protein_coding	10.432	11.31	1	3	3	3	327	36.4128	7.02002
	A2	Sequence	# PSMs	# Proteins	# Protein Groups	Protein Group Accessions	Modifications	ΔCn	XCorr	Charge	MH+ [Da]	ΔM [ppm]	RT [min]	# Missed Cleavages
	High	ITTVYLcGDAHSGKTK	1	1	1	GL50803_14458	C7(Carbamidomethyl)	0	2.44645	2	1750.87	-4.45363	31.2042	1
GL50803_13272	organism=Giardia_Assemblage_A_isolate_WB | product=hypothetical protein | location=GLCHR05:4077744-4078847(+) | length=367 | sequence_SO=chromosome | SO=protein_coding	10.3271	4.9	1	1	1	3	367	40.385	6.32861
											MH+ [Da]	ΔM [ppm]	RT [min]	# Missed Cleavages
											1475.74	1.56974	48.8412	0
	A2	Sequence	# PSMs	# Proteins	# Protein Groups	Protein Group Accessions	Modifications	ΔCn	XCorr	Charge	MH+ [Da]	ΔM [ppm]	RT [min]	# Missed Cleavages
	High	AKDVPAGGLADADASQqATLKDDK	2	1	1	GL50803_16188	Q17(Deamidated)	0	2.84547	2	2386.16	-3.57678	44.0442	2
GL50803_14019	organism=Giardia_Assemblage_A_isolate_WB | product=Cathepsin B precursor | location=GLCHR04:2314740-2315642(-) | length=300 | sequence_SO=chromosome | SO=protein_coding	5.76346	8.33	3	2	2	2	300	33.0347	5.2876
GL50803_13272	organism=Giardia_Assemblage_A_isolate_WB | product=hypothetical protein | location=GLCHR05:4077744-4078847(+) | length=367 | sequence_SO=chromosome | SO=protein_coding	4.17303	4.9	1	1	1	1	367	40.385	6.32861
	A2	Sequence	# PSMs	# Proteins	# Protein Groups	Protein Group Accessions	Modifications	ΔCn	XCorr	Charge	MH+ [Da]	ΔM [ppm]	RT [min]	# Missed Cleavages
	High	MEEKKLQEAIEK	1	1	1	GL50803_6619		0	2.59776	2	1475.78	3.73719	38.3069	2
GL50803_3528	organism=Giardia_Assemblage_A_isolate_WB | product=hypothetical protein | location=GLCHR03:1689129-1690139(-) | length=336 | sequence_SO=chromosome | SO=protein_coding	3.31395	5.65	1	1	1	2	336	39.0271	6.65381
	A2	Sequence	# PSMs	# Proteins	# Protein Groups	Protein Group Accessions	Modifications	ΔCn	XCorr	Charge	MH+ [Da]	ΔM [ppm]	RT [min]	# Missed Cleavages
	High	qQEYKTAYScFQKVASK	2	1	1	GL50803_16660	Q1(Deamidated); C10(Carbamidomethyl)	0	2.52165	2	2066.99	-0.0320657	37.1713	2
GL50803_16779	organism=Giardia_Assemblage_A_isolate_WB | product=Cathepsin B precursor | location=GLCHR04:2538164-2539060(+) | length=298 | sequence_SO=chromosome | SO=protein_coding	3.26926	4.7	3	1	1	1	298	32.7397	5.19873
GL50803_4563	organism=Giardia_Assemblage_A_isolate_WB | product=Copine I | location=CH991778:30717-31466(-) | length=249 | sequence_SO=supercontig | SO=protein_coding	3.17947	6.83	1	1	1	1	249	28.5752	6.07471
GL50803_25809	organism=Giardia_Assemblage_A_isolate_WB | product=hypothetical protein | location=GLCHR05:1372786-1373496(-) | length=236 | sequence_SO=chromosome | SO=protein_coding	3.03547	10.59	1	1	1	1	236	26.9856	6.41748
GL50803_3974	organism=Giardia_Assemblage_A_isolate_WB | product=DNA-directed RNA polymerase III subunit 22.9 kDa polypeptide | location=GLCHR02:1019462-1020109(+) | length=215 | sequence_SO=chromosome | SO=protein_coding	3.00169	11.16	1	1	1	1	215	23.916	4.75439
GL50803_14458	organism=Giardia_Assemblage_A_isolate_WB | product=Hypothetical protein | location=GLCHR05:1458397-1459005(-) | length=202 | sequence_SO=chromosome | SO=protein_coding	2.64	7.92	1	1	1	1	202	21.5	6.65
GL50803_16453	organism=Giardia_Assemblage_A_isolate_WB | product=Carbamate kinase | location=GLCHR02:366560-367510(+) | length=316 | sequence_SO=chromosome | SO=protein_coding	2.62655	3.48	1	1	1	1	316	33.8574	7.85498
GL50803_9644	organism=Giardia_Assemblage_A_isolate_WB | product=hypothetical protein | location=GLCHR05:4110948-4111391(-) | length=147 | sequence_SO=chromosome | SO=protein_coding	2.62578	13.61	2	1	1	1	147	16.1042	5.90967
GL50803_6619	organism=Giardia_Assemblage_A_isolate_WB | product=hypothetical protein | location=GLCHR05:2563744-2564307(+) | length=187 | sequence_SO=chromosome | SO=protein_coding	2.59776	6.42	1	1	1	1	187	21.8451	8.66064
GL50803_12830	organism=Giardia_Assemblage_A_isolate_WB | product=hypothetical protein | location=GLCHR04:443178-443987(-) | length=269 | sequence_SO=chromosome | SO=protein_coding	2.58447	4.09	1	1	1	1	269	27.9504	8.17725
GL50803_10217	organism=Giardia_Assemblage_A_isolate_WB | product=Cathepsin B precursor | location=GLCHR01:909552-910463(-) | length=303 | sequence_SO=chromosome | SO=protein_coding	2.5306	4.62	1	1	1	1	303	33.4563	5.08447
GL50803_6619	organism=Giardia_Assemblage_A_isolate_WB | product=hypothetical protein | location=GLCHR05:2563744-2564307(+) | length=187 | sequence_SO=chromosome | SO=protein_coding	2.48	6.42	1	1	1	1	187	21.8	8.66
GL50803_14458	organism=Giardia_Assemblage_A_isolate_WB | product=Hypothetical protein | location=GLCHR05:1458397-1459005(-) | length=202 | sequence_SO=chromosome | SO=protein_coding	2.44645	7.92	1	1	1	1	202	21.4532	6.65381
GL50803_16424	organism=Giardia_Assemblage_A_isolate_WB | product=hypothetical protein | location=GLCHR02:118035-118793(-) | length=252 | sequence_SO=chromosome | SO=protein_coding	2.37597	7.54	1	1	1	1	252	29.6838	6.81494
